# Supplementary material for: Persistently Elevated HBV Viral-Host Junction DNA in Urine as a Biomarker for Hepatocellular Carcinoma Minimum Residual Disease and Recurrence: A Pilot Study
Source: Diagnostics (Basel). 2023 Apr 25;13(9):1537. doi: 10.3390/diagnostics13091537 (PMC10177231; doi:10.3390/diagnostics13091537)
Supplement: Supplementary file 1 [file diagnostics-13-01537-s001.zip]

Archive with 1 entries (1 files):
- diagnostics-2249829-supplementary.pdf
